# Supplementary material for: Constitutive activation of the PI3K-Akt-mTORC1 pathway sustains the m.3243 A > G mtDNA mutation
Source: Nat Commun. 2021 Nov 4;12:6409. doi: 10.1038/s41467-021-26746-2 (PMC8568893; doi:10.1038/s41467-021-26746-2)
Supplement: Supplementary file 4 — Source Data [file 41467_2021_26746_MOESM4_ESM.zip]

Archive with 10 entries (9 files):
- Source data/
- __MACOSX/._Source data
- Source data/Source data_Supplementary Fig1-7.xlsx
- __MACOSX/Source data/._Source data_Supplementary Fig1-7.xlsx
- Source data/.DS_Store
- __MACOSX/Source data/._.DS_Store
- Source data/Source data_Fig1-6.xlsx
- __MACOSX/Source data/._Source data_Fig1-6.xlsx
- Source data/Source data_uncropped immunoblotting images.pdf
- __MACOSX/Source data/._Source data_uncropped immunoblotting images.pdf
