# Supplementary material for: Constitutive activation of the PI3K-Akt-mTORC1 pathway sustains the m.3243 A > G mtDNA mutation
Source: Nat Commun. 2021 Nov 4;12:6409. doi: 10.1038/s41467-021-26746-2 (PMC8568893; doi:10.1038/s41467-021-26746-2)
Supplement: Supplementary file 4 — Source Data [file 41467_2021_26746_MOESM4_ESM.zip › Source data/Source data_Supplementary Fig1-7.xlsx]

## Sheet: 1a
	Fibroblasts						A549 cybrid cells
	Ctrl 1	Ctrl 2	Pat 1	Pat 2			WT	Mutant
mtDNA copy number	1145.29	1030.81	935.35	912.73		mtDNA copy number	778.324	4188.35
	1147.03	938.84	994.94	1045.3			705.178	4603.05
	1234.91	877.65	893.98	983.31			843.191	4381.04
	1374.39	1133.91	947.69	998.78			703.002	4256.73
	1263.55	926.46	1005.78	1112.47			802.51	4234.62

## Sheet: 1b
	WT								Mutant
Min	OCR (pmol/min/ 40,000 cells)								OCR (pmol/min/ 40,000 cells)
1.4	51.6292	54.7986	52.3936	57.4237	52.009	53.0413	48.7475	45.4332	12.305	16.7644	16.7836	17.1845	17.3138	13.6842	17.5717	13.7028
7.9	46.4363	49.1115	47.404	52.3386	48.0699	48.7571	46.027	42.6651	11.4235	15.8986	15.904	16.3679	16.306	12.9089	15.3895	13.0865
14.5	45.9209	48.7752	47.2745	52.3327	47.8896	48.817	46.7664	42.8234	11.3512	15.8192	15.6922	16.105	16.2289	12.8929	15.1575	13.1865
21.1	16.8257	19.5534	18.6616	20.4279	18.4679	17.1663	17.0984	16.6308	4.19609	5.28362	5.6783	4.969	5.71864	4.70942	5.08407	3.87028
27.7	17.1723	19.8392	19.1499	21.0581	18.7045	18.0926	18.0493	17.4328	4.00858	5.22174	5.55539	4.84841	5.64363	4.6554	4.98334	3.59989
34.2	19.7869	22.1976	21.1319	24.0122	20.9458	21.1173	21.1463	19.5269	4.42162	5.63521	5.93184	5.24354	6.08561	5.07838	5.36403	4.06287
40.8	66.1248	66.9445	66.1541	72.3132	66.9243	66.0138	65.3864	64.0362	19.9622	26.6857	26.4039	29.9958	28.4837	22.635	26.1244	24.106
47.4	69.1295	70.0386	67.3603	77.8745	69.533	72.9236	70.7199	64.1973	19.9018	27.8763	25.8876	29.6345	26.5067	23.1472	26.1401	23.2188
53.9	68.694	70.1044	65.3906	77.4395	66.3365	72.4099	69.3232	61.3583	19.846	25.4801	23.9807	28.1395	25.1218	22.4985	25.5987	23.2652
60.6	44.7963	55.9867	55.2594	63.4231	56.1788	58.0372	51.4423	54.5401	15.3496	19.931	23.2997	23.2178	24.7471	15.727	19.7857	21.8401
67.1	50.5372	62.079	61.8852	69.8768	64.2087	63.0939	58.0499	60.8013	17.4277	25.6656	26.0278	27.3207	28.0856	18.83	23.4898	23.3818
73.7	55.4191	62.3688	64.7332	72.3603	67.2514	64.8866	60.8818	62.2576	17.8614	26.9475	26.2223	28.2124	28.9902	19.5711	24.5414	22.7859
80.3	12.9816	17.6789	16.108	16.9889	15.6989	14.7691	14.1331	14.1231	3.77941	4.93738	4.91564	4.00486	5.47281	4.14987	3.99482	3.18195
86.8	11.5077	14.5649	14.0588	15.299	13.4669	12.943	12.5399	12.5494	3.27561	4.35879	4.50262	3.61807	4.68804	3.71557	3.47624	2.58909
93.4	10.8059	13.498	13.2473	14.366	12.7633	12.1737	11.5152	12.0569	3.0063	3.93696	4.27167	3.16765	4.31067	3.57009	3.17326	2.23659
	WT	Mutant
ATP Production	29.0951	7.34259
	29.2218	10.5975
	28.6129	10.1368
	31.9047	11.2566
	29.4218	10.5853
	31.6507	8.23751
	29.668	10.1742
	26.1926	9.58663
	WT	Mutant
ECAR	285.147	411.464
	240.931	348.223
	226.225	328.077
	271.58	325.071
	288.164	394.117
	290.751	377.382
	286.107	304.9
	212.616	359.26

## Sheet: 1d
	WT	Mutant
Fluorescence intensity (A.U.; ×10^4)	2.7988	2.18449
	2.98478	2.11261
	2.48103	2.19256
	2.86631	1.95465
	2.44196	2.21932
	2.56615	2.24648
	2.60546	2.00314

## Sheet: 1f
DHE	WT	Mutant
ROS production rate (Slope/Slope of WT)	1.10125	1.23594
	0.933891	1.27337
	0.96486	1.22543
	0.912675	1.48856
	1.23373	1.26909
	0.853593	1.60427
	1.07699	2.00267
	0.879461	1.9936
	1.04355	1.90891
MitoSOX	WT	Mutant
ROS production rate (Slope/Slope of WT)	0.990081	2.35544
	0.848184	3.21297
	1.16173	3.08607

## Sheet: 2b
Growth rate
	Ctrl 1	Ctrl 2	Pat 1	Pat 2
1/Td (%)	2.37688	2.24	1.55734	1.29476
	2.23943	2.09322	1.48922	1.54979
	2.59275	2.12781	1.46915	1.56169
	WT	Mutant
1/Td (%)	3.57703	3.91948
	3.38449	3.31765
	3.39873	3.10613
	3.2263	3.20064
	3.34022	3.21993

## Sheet: 2d
2-NBDG	WT	Mutant
Fluorescence intensity (A.U.; ×10^5)	0.7542	0.99805
	0.79021	1.02326
	0.79633	1.02554
	0.79639	1.03033
	0.80067	1.04516
	0.81137	1.04675
	0.81407	1.10344
	0.82664	1.11844
	0.88416	1.14117
	0.91324	1.14223
	0.9173	1.17739
	0.91828	1.20797
	0.92175	1.21007
	0.93141	1.23735
	0.94383	1.26776
	0.94485	1.30738
	0.94665	1.38399
	0.96154	1.3842
	0.96866	1.44693
	0.99407	1.48951
	0.99461	1.49946

## Sheet: 2e-f
Grwoth rate
Glucose concentration	WT								Mutant
25 mM	1.00145	0.991485	0.989594	0.980731	1.05975	0.937297	0.946515	1.09318	0.967885	0.956808	0.973878	1.04864	1.0421	1.01856	0.99219	0.999938
10 mM	0.836305	0.946439	0.947919	1.11937	1.12407	1.06705	1.10472	1.04288	0.954079	0.927987	1.04958	0.888421	0.967444	0.857085	0.862253	1.05705
5 mM	0.967321	0.842234	0.835111	1.03672	1.07601	0.995649	1.00314	0.855452	0.692714	0.832487	0.790817	0.899763	0.884567	0.862954	0.811649	0.831777
1 mM	0.760244	0.733353	0.760423	0.750905	0.65536	0.796119	0.661218	0.825816	0.399859	0.289435	0.33316	0.413472	0.577723	0.623645	0.455094	0.452713
Glutamine concentration	WT					Mutant
2 mM	1.00377	1.00099	1.00783	0.98204	1.00537	1.10222	0.999064	1.00035	0.963401	0.93497
0.5 mM	0.832251	0.827877	0.852984	0.856514	0.843204	0.841859	0.798059	0.853655	0.872395	0.89545
0.1 mM	0.197662	0.211352	0.186901	0.247236	0.201187	0.222354	0.179213	0.153779	0.158632	0.20295

## Sheet: 2h
	Basal		Pyruvate
F405/F488	WT	Mutant	WT	Mutant		Table Analyzed	NADH:NAD+ in A549 cybrid cells
	0.550335	0.70101	0.658799	0.787564
	0.52114	0.648447	0.505606	0.640009		Two-way ANOVA	Ordinary
	0.483423	0.676492	0.515244	1.03918		Alpha	0.05
	0.631757	0.723763	0.503399	0.612805
	0.814983	0.697178	0.57705	0.626145		Source of Variation	% of total variation	P value	P value summary	Significant?
	0.606751	0.719657	0.763172	0.708063		Interaction	0.2032	0.1147	ns	No
	0.627394	0.82468	0.563197	0.57789		Row Factor (basal/pyruvate)	24.52	<0.0001	****	Yes
	0.655966	0.801038	0.522483	0.581446		Column Factor (cell lines)	10.01	<0.0001	****	Yes
	0.562262	1.15809	0.478839	0.6652
	0.538786	0.721729	0.453477	0.532078		ANOVA table	SS (Type III)	DF	MS	F (DFn, DFd)	P value
	0.615512	0.750375	0.406102	0.539404		Interaction	0.0476	1	0.0476	F (1, 803) = 2.494	P=0.1147
	0.59929	0.63981	0.531396	0.512675		Row Factor	5.744	1	5.744	F (1, 803) = 300.9	P<0.0001
	0.498604	0.609297	0.678184	0.507958		Column Factor	2.345	1	2.345	F (1, 803) = 122.9	P<0.0001
	0.621138	0.579424	0.487373	0.515974		Residual	15.33	803	0.01909
	0.986193	0.604459	0.569851	0.531566
	1.09258	0.682124	0.457882	0.525592		Difference between column means
	0.53115	0.684947	0.433407	0.676943		Predicted (LS) mean of WT	0.5433
	1.06113	0.702674	0.359391	0.717518		Predicted (LS) mean of Mutant	0.6514
	0.51268	0.704148	0.440073	0.63893		Difference between predicted means	-0.1082
	0.551233	0.782824	0.570304	0.662061		SE of difference	0.00976
	0.593631	0.659942	0.441718	0.515091		95% CI of difference	-0.1273 to -0.08902
	0.49437	0.740819	0.738625	0.862022
	0.537895	0.761655	0.351048	0.54275		Difference between row means
	0.497119	0.714701	0.465446	0.928207		Predicted (LS) mean of Basal	0.682
	0.632242	0.965102	0.457705	0.554283		Predicted (LS) mean of Pyruvate	0.5127
	0.661895	0.707917	0.543494	0.947672		Difference between predicted means	0.1693
	0.564624	1.01932	0.48686	0.557153		SE of difference	0.00976
	0.707598	0.71695	0.488751	0.511453		95% CI of difference	0.1501 to 0.1885
	0.568521	0.553235	0.464046	0.842061
	0.609432	0.826514	0.401643	0.567121		Interaction CI
	0.962609	0.669698	0.445091	0.574247		Mean diff, A1 - B1	-0.1236
	0.517973	0.620506	0.383809	0.812809		Mean diff, A2 - B2	-0.09277
	1.05439	0.898503	0.382803	0.534866		(A1 -B1) - (A2 - B2)	-0.03083
	0.517026	0.626213	0.434293	0.571821		95% CI of difference	-0.06914 to 0.007490
	0.448681	0.755681	0.390542	0.589895		(B1 - A1) - (B2 - A2)	0.03083
	0.671986	0.842956	0.674721	0.591613		95% CI of difference	-0.007490 to 0.06914
	0.606782	0.91254	0.40604	0.590808
	0.506509	0.708786	0.535753	0.595228		Data summary
	0.605249	0.603255	0.349733	0.607858		Number of columns (Column Factor)	2
	0.464495	1.19013	0.4139	0.917573		Number of rows (Row Factor)	2
	0.883903	0.665707	0.496732	0.551317		Number of values	807
	0.495008	0.802318	0.362267	0.680937
	0.596947	0.619222	0.452913	0.841896		Compare cell means regardless of rows and columns
	0.533602	0.744936	0.439127	0.641485
	0.508777	0.617902	0.403493	0.807242		Number of families	1
	0.82517	0.675828	0.759875	0.513455		Number of comparisons per family	6
	0.623487	0.586616	0.333107	0.483472		Alpha	0.05
	0.530261	0.930129	0.340839	0.468803
	0.780076	1.06947	0.373084	0.418179		Tukey's multiple comparisons test	Predicted (LS) mean diff.	95.00% CI of diff.	Significant?	Summary	Adjusted P Value
	0.826874	0.744217	0.404162	0.381085
	0.491779	0.740647	0.413073	0.444176		Basal:WT vs. Basal:Mutant	-0.1236	-0.1604 to -0.08684	Yes	****	<0.0001
	0.532995	0.677527	0.513507	0.49007		Basal:WT vs. Pyruvate:WT	0.1539	0.1176 to 0.1902	Yes	****	<0.0001
	0.850243	0.863781	0.420119	0.44806		Basal:WT vs. Pyruvate:Mutant	0.06112	0.02568 to 0.09656	Yes	****	<0.0001
	0.744642	0.764276	0.369801	0.504394		Basal:Mutant vs. Pyruvate:WT	0.2775	0.2419 to 0.3131	Yes	****	<0.0001
	0.482285	0.669385	0.382403	0.480681		Basal:Mutant vs. Pyruvate:Mutant	0.1847	0.1499 to 0.2195	Yes	****	<0.0001
	0.496518	0.670367	0.375892	0.585103		Pyruvate:WT vs. Pyruvate:Mutant	-0.09277	-0.1270 to -0.05850	Yes	****	<0.0001
	0.427419	0.66774	0.509014	0.405418
	0.566057	0.692027	0.498961	0.51111
	0.694634	1.2808	0.362138	0.57415		Test details	Predicted (LS) mean 1	Predicted (LS) mean 2	Predicted (LS) mean diff.	SE of diff.	N1	N2	q	DF
	0.62164	0.720982	0.407979	0.486514
	0.482511	0.692505	0.379986	0.411177		Basal:WT vs. Basal:Mutant	0.6202	0.7438	-0.1236	0.01428	181	194	12.24	803
	0.765278	1.1347	0.438545	0.814849		Basal:WT vs. Pyruvate:WT	0.6202	0.4663	0.1539	0.01409	181	205	15.44	803
	0.562364	0.661131	0.558719	1.21937		Basal:WT vs. Pyruvate:Mutant	0.6202	0.5591	0.06112	0.01377	181	227	6.279	803
	0.594748	1.05963	0.634668	0.78944		Basal:Mutant vs. Pyruvate:WT	0.7438	0.4663	0.2775	0.01384	194	205	28.36	803
	0.463045	0.626144	0.728245	0.458389		Basal:Mutant vs. Pyruvate:Mutant	0.7438	0.5591	0.1847	0.01351	194	227	19.34	803
	0.528881	1.34111	0.366665	0.498214		Pyruvate:WT vs. Pyruvate:Mutant	0.4663	0.5591	-0.09277	0.01331	205	227	9.856	803
	0.89619	0.666957	0.336672	0.806391
	0.450611	0.841905	0.640106	0.47791
	0.541064	0.796486	0.308679	0.445239
	0.705007	0.745472	0.565042	0.466565
	0.628863	0.724711	0.361029	0.556616
	0.480212	0.792279	0.40364	0.439796
	0.484457	0.610786	0.321843	0.404862
	0.509413	0.650271	0.746042	0.39273
	0.459733	1.41323	0.40122	0.435518
	0.489505	0.980578	0.4747	0.433001
	0.585068	0.888337	0.470764	0.491754
	0.559318	0.639783	0.297676	0.405689
	0.496297	0.653357	0.597962	0.408821
	0.549265	1.1125	0.43342	0.590778
	0.484131	0.663023	0.470494	0.407097
	0.771846	0.661073	0.416655	0.43646
	0.555053	0.743852	0.329409	0.426545
	0.494578	0.964102	0.431171	0.457479
	0.542243	0.761836	0.432426	0.421955
	0.662742	1.15577	0.395025	0.48927
	0.770567	0.531776	0.57569	0.593093
	0.56827	0.653569	0.386076	0.418025
	0.959514	0.634846	0.366371	0.575453
	0.579124	0.62151	0.717275	0.447904
	0.641262	0.614481	0.377685	0.678223
	0.581868	0.679963	0.468485	0.482188
	0.951606	0.595873	0.429922	0.421356
	0.840577	0.613886	0.427486	0.436069
	0.489275	0.612756	0.400761	0.505828
	0.625454	0.569661	0.40523	0.409134
	0.730701	1.01308	0.690385	0.436532
	0.60916	0.600217	0.409259	0.531929
	0.650286	0.698861	0.391261	0.814849
	0.579389	0.866449	0.42003	0.902061
	0.544232	0.62469	0.418024	0.464
	0.518933	0.642211	0.455907	0.610448
	0.610236	0.681964	0.388643	0.459785
	0.9302	0.620301	0.418079	0.43301
	0.552649	0.587705	0.389707	0.48622
	0.470865	0.624608	0.417322	0.436552
	0.486485	0.592407	0.405856	0.485216
	0.472814	0.623207	0.463175	0.745147
	0.501812	1.21519	0.383508	0.459338
	0.455137	0.696262	0.476076	0.512948
	0.595083	0.699582	0.401312	0.454412
	0.772501	0.796819	0.362902	0.47757
	0.469445	0.726885	0.488233	0.445888
	0.450038	0.669722	0.583582	1.21932
	0.492776	0.633976	0.415568	0.470956
	1.05323	0.98801	0.435003	0.525518
	1.08898	0.642403	0.509551	0.443222
	0.508865	0.697445	0.462668	0.448852
	0.966279	0.725565	0.420158	0.484969
	0.511383	0.872915	0.501177	0.78944
	0.499736	0.772436	0.370171	0.466696
	0.551375	0.811905	0.464798	0.593897
	0.505023	0.722571	0.451276	0.510092
	0.691848	0.639891	0.739894	0.519474
	0.585176	0.70135	0.666123	0.429134
	0.577559	0.650268	0.401512	0.552391
	0.660926	1.03877	0.657664	0.427685
	0.520296	0.746195	0.391541	0.539521
	0.689821	0.6994	0.513066	0.457062
	0.574128	0.626359	0.305269	0.490514
	1.0373	0.653952	0.459357	0.441073
	0.593117	0.94277	0.432225	0.537837
	0.528133	0.683148	0.827708	0.471596
	0.524523	0.75581	0.8675	0.512405
	0.609683	0.800899	0.430871	0.427266
	0.536104	0.798116	0.286294	0.425587
	0.644824	0.731001	0.409453	0.474697
	0.665744	1.11763	0.673366	0.530791
	0.51138	0.830686	0.466255	0.529156
	0.5977	0.650251	0.397495	0.427891
	0.54284	0.695946	0.444191	0.535455
	0.572987	0.939134	0.45308	0.465108
	0.592791	0.794094	0.514161	0.670919
	0.556578	0.622275	0.383388	0.492605
	0.576766	0.641885	0.410491	0.41001
	0.600772	0.406263	0.38898	0.424684
	0.625016	0.699947	0.371093	0.443026
	0.562574	0.560899	0.41121	0.441577
	0.576747	0.633487	0.554059	0.534062
	0.583863	0.692765	0.462342	0.468127
	0.77883	0.709962	0.441917	0.544452
	0.663849	0.747692	0.370004	0.459317
	0.564107	0.73005	0.253729	0.415777
	0.798941	0.689019	0.438688	0.507123
	0.67674	0.655566	0.788235	0.908074
	0.974305	0.809442	0.408676	0.460129
	0.711546	0.835332	0.445393	0.457755
	0.592579	0.749847	0.371069	0.519914
	0.581124	0.775502	0.477445	0.521278
	0.59957	0.675642	0.409794	0.451764
	0.548975	0.67054	0.596621	0.418929
	0.668501	0.711949	0.433032	0.506908
	0.780164	0.814933	0.355155	0.578967
	0.686872	0.668904	0.431756	0.413781
	0.444885	0.63329	0.439208	0.777672
	0.511056	0.64346	0.372632	0.685479
	0.478877	0.725369	0.418113	0.50409
	0.553973	0.721164	0.396748	0.452976
	0.5222	0.776896	0.376887	0.339025
	0.574652	0.932239	0.467557	0.441623
	0.576127	0.712659	0.457969	0.45225
	0.551394	0.674039	0.463216	0.564045
	0.616098	0.658133	0.360518	0.436701
	0.579421	0.640117	0.380417	0.420798
	0.653194	0.598701	0.48979	0.461124
	0.666056	0.691998	0.497877	0.77091
	0.773174	0.760551	0.430405	0.554574
	0.750116	0.684673	0.407082	0.697404
	0.789613	0.726074	0.50882	0.43302
	0.578286	0.720555	0.518532	0.499336
	0.548234	0.701011	0.58185	0.568968
		0.732122	0.533956	0.472784
		0.826127	0.516641	0.440408
		0.67159	0.499433	0.445906
		0.741541	0.599391	0.445517
		0.744856	0.498176	0.434847
		0.642006	0.543374	0.48633
		0.668545	0.471969	0.434034
		0.702293	0.426808	0.546322
		0.633102	0.528306	0.5879
		0.834087	0.566106	0.520637
		0.659313	0.546604	0.466135
		0.736752	0.576854	0.479071
		0.6396	0.413593	0.446099
			0.562441	0.850143
			0.3561	0.523728
			0.307447	0.479745
			0.274526	0.563223
			0.486009	0.596639
			0.512281	0.752885
			0.433822	0.624912
			0.407553	0.587469
			0.548919	0.564513
			0.593691	0.664116
			0.444144	0.563729
				0.628635
				0.628769
				0.645087
				0.551086
				0.496793
				0.64678
				0.525263
				0.575388
				0.656252
				0.771622
				0.943578
				0.848876
				0.643566
				0.646902
				0.661418
				0.608388
				0.684786
				0.652597
				0.556407
				0.71463
				0.64352
				0.70833

## Sheet: 2i
	Ctrl 1	Ctrl 2	Pat 1	Pat 2
Ab450/Ab570	0.461386	0.521028	0.612583	0.708556
	0.459144	0.489888	0.614887	0.641278
	0.451362	0.488789	0.598071	0.736559
	0.463796	0.501144	0.618421	0.599542
	0.466667	0.44856	0.594427	0.646081
	0.404669	0.459966	0.554054	0.580986

## Sheet: 3c
Serine	+0			+1			+2			+3
Ctrl 1	0.961845	0.963345	0.959745	0.0011272	0	0	0.00119859	0.00240406	0.00400964	0.0358289	0.0342507	0.0362456
Ctrl 2	0.940593	0.945748	0.932752	0	0	0	0.00685033	0.00548263	0.0102295	0.0525567	0.0487692	0.0570184
Pat 1	0.988431	0.988827	0.989623	0	0.00015347	0	0	0	0	0.0115692	0.0110199	0.0103765
Pat 2	0.976362	0.976053	0.974463	0	0.00036587	0.00027325	0.00189404	0.00087939	0.00318542	0.0217444	0.0227013	0.0220786
Glycine	+0			+1			+2
Ctrl 1	0.982263	0.982179	0.98508	0.00143546	0	0.00077882	0.0163012	0.0178208	0.0141415
Ctrl 2	0.971296	0.974052	0.972163	0.00149122	0	0.00086062	0.0272127	0.0259476	0.0269761
Pat 1	0.990058	0.98668	0.990387	0.00028215	0.00599962	0	0.00965956	0.00732072	0.00961294
Pat 2	0.989879	0.986722	0.989524	0	0.00181721	0	0.0101206	0.0114612	0.0104765
Alanine	+0			+1			+2			+3
Ctrl 1	0.379922	0.409206	0.281313	0.0137981	0.0228304	0.0579646	0.0967736	0.12499	0.141785	0.511935	0.451147	0.518938
Ctrl 2	0.279897	0.297985	0.290283	0.0244507	0.0517286	0.0145154	0.119389	0.132648	0.122454	0.576263	0.517638	0.572747
Pat 1	0.405737	0.385668	0.411664	0.0359191	0.0311222	0.0360329	0.105382	0.120673	0.0850275	0.458951	0.467751	0.467275
Pat 2	0.361483	0.40103	0.366241	0.0507495	0.030032	0.0326272	0.109949	0.111173	0.1089	0.477818	0.457765	0.492232

[truncated: 23 more sheets: 3e-f, 4a-b, 4d, 4e, 4f, 4g-h, 4i, 5b, 5c, 6b-c, 6e-f, 6i, 6j, 6l, 6m, 6o, 6p, 7a, 7b, 7c …]
