# Supplementary material for: Constitutive activation of the PI3K-Akt-mTORC1 pathway sustains the m.3243 A > G mtDNA mutation
Source: Nat Commun. 2021 Nov 4;12:6409. doi: 10.1038/s41467-021-26746-2 (PMC8568893; doi:10.1038/s41467-021-26746-2)
Supplement: Supplementary file 4 — Source Data [file 41467_2021_26746_MOESM4_ESM.zip › Source data/Source data_Fig1-6.xlsx]

## Sheet: 1a
	Fibroblasts						A549 cybrid cells
	Ctrl 1	Ctrl 2	Pat 1	Pat 2			WT	Mutant
Mutant load	0	0.04	89.17	28.68		Mutant load	0	78.53
	0.01	0.11	84.75	34.36			0.01	78.38
	0.16	0.06	84.66	27.87			0.16	79.52
							0.04	79.59
							0.06	79.12

## Sheet: 1b-d
1b	Ctrl 1						Ctrl 2						Pat 1						Pat 2
Min	OCR (pmol/min/ 40,000 cells)						OCR (pmol/min/ 40,000 cells)						OCR (pmol/min/ 40,000 cells)						OCR (pmol/min/ 40,000 cells)
1.3	62.9823	57.3914	42.463	62.0615	41.1651	35.3443	32.8871	50.5905	32.1609	50.9	33.2793	47.4758	14.1837	4.9083	11.5402	18.1454	9.25224	16.6464	16.2389	15.5886	15.4182	24.7535	24.3736	15.9678
7.8	57.3721	57.2333	44.7219	56.0608	45.9914	33.9059	31.7558	48.1458	32.3087	49.2628	30.6792	44.1166	12.2705	6.21835	8.9168	17.1273	11.1247	15.1817	14.4614	14.0747	16.8256	22.8821	21.1567	15.7487
14.2	56.2902	55.6947	43.8573	53.236	45.7501	29.9326	31.4627	47.0384	31.0335	46.4752	30.7549	42.6905	12.9263	6.41667	10.8212	17.1691	11.0797	15.5043	12.2167	12.5002	15.0115	21.001	20.8681	15.6772
20.8	29.039	40.5034	31.6043	33.1732	29.7372	14.9146	14.9486	26.1828	13.6723	16.7577	22.5907	21.3209	9.37279	2.26415	3.27406	12.2178	6.97643	13.0735	9.15417	0.707394	1.9788	11.2264	10.0866	9.19606
27.2	23.9192	30.9845	24.1689	23.0095	24.1272	15.686	14.3796	25.446	15.1262	20.0056	18.7659	21.7775	9.48428	3.64261	5.8627	11.9537	8.15485	12.4487	9.02055	1.3111	10.3609	10.3535	11.8941	8.89898
33.7	23.423	28.3354	23.1113	22.3964	25.1866	15.7834	15.4033	25.4302	15.2237	19.9701	18.5123	19.9411	8.54848	2.74022	6.62763	11.7483	9.18575	13.4107	8.64916	0.066541	10.8806	10.536	11.3669	9.598
40.2	88.109	71.1832	52.9012	72.472	66.7143	44.3349	55.182	63.9275	42.794	71.9802	43.784	69.7244	13.133	6.89193	10.0062	17.841	17.652	18.9659	11.5115	18.2379	25.934	27.6497	26.2782	15.2706
46.7	83.8499	72.764	54.1462	71.006	66.3422	41.2358	57.4434	63.3463	43.205	69.2435	46.8752	67.8541	12.2811	6.97957	10.7891	16.9874	15.7877	17.9811	11.5476	18.5283	11.2998	28.169	27.9562	14.6416
53.1	80.9958	74.4832	55.6898	69.7359	64.6655	36.4144	57.0457	62.1623	42.7375	67.9513	47.4897	67.2407	14.0689	7.26781	11.9439	17.7266	16.3719	18.3979	11.5447	18.1008	12.3429	27.1901	27.5848	14.1396
59.7	69.9209	73.0089	52.8232	67.0718	60.2524	33.9009	47.6757	57.3655	36.4687	54.1545	42.3535	57.4224	12.1173	6.8162	8.45801	16.52	16.6704	17.4338	9.7254	11.6106	6.89309	25.6715	23.3348	13.8211
66.1	67.8631	73.5489	53.9788	65.1922	57.4994	35.7969	49.4593	54.3984	37.8664	58.2835	42.6961	57.2643	12.2213	7.53665	10.9537	17.171	15.9292	15.4836	11.376	14.0358	17.6646	25.0118	24.9313	13.3482
72.6	67.0395	71.2831	52.7285	62.1588	55.9985	33.4598	48.3728	55.0624	36.851	53.6139	41.8378	55.9595	11.4702	7.1654	10.3168	16.7804	16.7602	16.3006	10.2736	13.3702	14.7939	25.4782	24.8787	13.6582
79.1	11.4675	24.1354	22.6519	15.2801	19.1646	11.7804	10.9371	18.2061	11.6714	10.8948	17.022	15.5833	6.86401	1.91836	4.88308	10.0098	11.1601	10.6399	7.02988	-1.61082	2.99266	8.09847	9.75452	6.53601
85.6	13.7316	18.2197	14.141	10.8031	14.5493	10.8602	11.209	18.1242	11.3754	9.71616	14.1643	14.8752	6.60685	1.32142	4.74547	9.90111	10.6067	10.3918	7.12853	-4.15948	8.54251	7.34365	7.85311	6.25692
92.1	13.8243	15.7778	12.8228	10.228	14.983	9.4833	10.0461	17.2765	10.4933	10.0143	12.7274	15.2455	6.7796	1.33047	5.37523	8.97569	11.1473	10.3145	6.4906	-3.85188	7.38123	7.36753	8.49939	6.13803
1c	Ctrl 1	Ctrl 2	Pat 1	Pat 2
ATP Production	32.8671	16.5142	4.37779	3.56754
	27.3593	21.6082	3.67645	12.4337
	20.7461	17.3612	7.54715	13.0327
	30.8395	29.7175	5.42082	10.6475
	21.6229	12.2425	4.10326	10.7816
	15.0179	22.7494	3.05563	6.77823
1d	Ctrl 1	Ctrl 2	Pat 1	Pat 2
ECAR	150.288	193.892	319.913	373.01
	175.657	209.208	311.723	327.29
	144.786	198.728	311.65	374.754
	187.165	220.27	325.189	331.228
	154.182	147.478	313.475	341.987
	166.775	173.452	307.312	296.535

## Sheet: 1f
	Ctrl 1			Ctrl 2			Pat 1			Pat 2
I2+III2+IVn	1.245	1.348	1.289	1.023	1.156	1.23	0.201	0.489	0.345	0.41	0.325	0.21
I	1.354	1.2802	1.0123	1.02	1.23	1.2	0.104	0.201	0.112	0.101	0.156	0.201
III2+IV1	1.425	1.345	1.289	1.12	1.2	1.15	0.168	0.175	0.231	0.17	0.25	0.22
III2/IV2	1.356	1.125	1.285	1.002	1.11	1.25	0.132	0.187	0.162	0.15	0.24	0.189
IV1	1.389	1.145	1.256	1.32	1.2	1.189	0.623	0.5023	0.524	0.325	0.145	0.212
II	1.128	1.114	1.321	1.014	1.24	1.025	0.251	0.426	0.362	0.115	0.21	0.178

## Sheet: 1h
	Ctrl 1	Ctrl 2	Pat 1	Pat 2
Fluorescence intensity (A.U.; ×10^4)	2.77249	2.84382	2.15895	2.33563
	2.8255	2.8284	2.08012	2.77044
	2.88941	2.97434	1.87325	2.26181
	2.88909	2.93016	2.07318	2.42173
	2.72237	3.08673	2.01408	2.67491

## Sheet: 1i
DHE	Ctrl 1	Ctrl 2	Pat 1	Pat 2
ROS production rate (Slope/Slope of Ctrl 1)	1.05764	1.08816	1.41806	1.39719
	0.915008	1.07767	1.58624	1.31638
	1.02736	1.08432	1.39524	1.24448
	0.941354	1.04043	1.92844	1.55152
	0.918152	1.13671	1.79583	1.72361
	1.14049	1.23073	1.84837	1.40025
MitoSOX	Ctrl 1	Ctrl 2	Pat 1	Pat 2
ROS production rate (Slope/Slope of Ctrl 1)	1.24604	1.22868	1.49623	1.30206
	1.21277	1.06058	1.25145	1.75584
	0.991463	1.28975	1.40085	1.51896
	0.912793	0.983523	1.39723	1.32083
	0.616108	0.948748	1.58544	1.4435
	0.853338	1.11709	1.35253	1.46254
	1.16749	0.892116	1.26821	1.27335

## Sheet: 2a-b
Grwoth rate
Glucose concentration	Ctrl 1						Ctrl 2						Pat 1						Pat 2
25 mM	1.08431	0.946983	0.968706	1.08509	0.975913	0.938997	0.99462	0.919084	1.0863	0.927562	1.01236	1.06007	0.922085	1.06433	1.01358	0.930816	0.997468	1.07172	1.06855	0.931446	1.00031	1.02066	0.985233	0.994111
10 mM	0.944503	0.929857	0.906042	0.909541	1.06658	0.953111	1.02996	1.06045	1.02323	1.08774	1.04767	0.816665	0.865835	1.09431	0.911265	0.947487	1.01122	0.893026	0.985077	0.967409	0.981063	0.938643	0.920772	1.18727
5 mM	0.994985	1.04703	0.936752	0.844452	1.04375	0.903448	1.16921	1.05512	1.13899	0.881571	0.890337	0.8993	0.778041	0.772006	0.743972	0.789929	0.789347	0.837416	0.6531	0.787629	0.746439	0.780948	0.846439	0.775348
1 mM	1.02619	0.88322	0.878779	1.00985	0.839773	0.896657	1.07323	0.914064	1.06767	0.80891	0.81322	0.845141	0.583885	0.796708	0.667664	0.589863	0.632978	0.630742	0.760769	0.72603	0.674794	0.763357	0.613854	0.601174
Glutamine concentration	Ctrl 1						Ctrl 2						Pat 1						Pat 2
2 mM	0.989122	0.931922	1.07896	0.904859	1.0505	1.04464	1.04008	0.97193	0.987989	0.883817	1.02633	1.08985	1.03461	0.989358	0.976029	0.931328	1.06419	1.00449	1.09824	0.927199	0.974565	1.09204	0.885756	1.0222
0.5 mM	0.923401	1.0769	1.00211	0.951008	1.1092	1.07579	0.879287	1.00239	1.08812	1.00198	1.04005	1.00948	1.13199	1.08864	0.911316	0.89409	0.999653	0.888275	0.995135	1.19569	1.04364	0.981874	0.948026	0.892387
0.1 mM	0.946847	0.947146	0.975766	0.865167	0.845107	0.911614	0.900252	0.954584	0.780184	0.814503	0.851956	0.963818	0.801839	0.857843	0.886228	0.948026	0.921271	0.882	0.869592	0.960822	0.903107	0.862932	0.853083	0.869592

## Sheet: 2c
2-NBDG	Ctrl 1	Ctrl 2	Pat 1	Pat 2
Fluorescence intensity (A.U.; ×10^5)	0.94542	1.02	1.35736	1.45467
	1.00818	1.1173	1.25376	1.6328
	0.87677	1.04655	1.41771	1.43717
	0.87293	1.05597	1.30105	1.34879
	1.01547	1.01193	1.20355	1.37181
	0.88494	1.00256	1.41768	1.26874
	0.98691	1.02807	1.252	1.30758
	0.88947	0.95703	1.25857	1.44572
	0.89897	1.13361	1.40283	1.5836
	0.99464	0.91157	1.3884	1.2911
	0.89249	1.00843	1.28808	1.32433
	0.89942	0.92894	1.36491	1.39594
	0.83914	1.01273	1.47825	1.28807
	1.00311	1.09588	1.47351	1.44572

## Sheet: 2e
	Basal				Pyruvate					Table Analyzed	NADH:NAD+ in fibrobalsts
F405/F488	Ctrl 1	Ctrl 2	Pat 1	Pat 2	Ctrl 1	Ctrl 2	Pat 1	Pat 2
	0.703429	0.579382	0.688219	0.631289	0.604426	0.403746	0.754313	0.690706		Two-way ANOVA	Ordinary
	0.545898	0.880475	0.798245	0.63546	0.502369	0.447063	0.911911	1.00403		Alpha	0.05
	0.696382	0.851974	0.853236	1.0047	0.651841	0.425771	1.10489	0.767411
	0.648089	0.756231	0.994447	0.827315	0.605081	0.420239	0.94056	1.37944		Source of Variation	% of total variation	P value	P value summary	Significant?
	0.566834	0.73867	0.670258	0.949014	0.625532	0.495818	0.745268	0.694754		Interaction	6.378	<0.0001	****	Yes
	0.574991	0.780168	0.785293	0.598262	0.486691	0.443649	0.633107	0.794292		Row Factor (basal/pyruvate)	3.713	<0.0001	****	Yes
	0.856244	0.811414	0.701905	0.882564	0.534838	0.413374	0.808959	0.86769		Column Factor (cell lines)	31.99	<0.0001	****	Yes
	0.680741	0.74989	0.830258	0.567058	0.638406	0.412578	0.92145	0.607744
	0.894695	0.881246	0.780228	1.30188	0.420126	0.439938	0.772066	0.83573		ANOVA table	SS (Type III)	DF	MS	F (DFn, DFd)	P value
	0.533647	0.72065	0.826278	1.01865	0.641396	0.413418	0.699404	1.07309		Interaction	1.411	3	0.4703	F (3, 415) = 14.05	P<0.0001
	0.694145	0.759308	1.07375	0.874603	0.668127	0.456577	1.54007	0.925393		Row Factor	0.8212	1	0.8212	F (1, 415) = 24.54	P<0.0001
	0.507268	0.637155	0.899336	1.2488	0.520217	0.447063	0.67588	1.39506		Column Factor	7.075	3	2.358	F (3, 415) = 70.48	P<0.0001
	0.52624	0.603123	0.702615	0.869858	0.634561	0.505606	0.752492	1.03855		Residual	13.89	415	0.03346
	0.961127	0.517428	1.03433	0.985668	0.676448	0.423459	0.788877	0.770712
	0.490982	0.533813	0.914937	1.04257	0.500011	0.403746	0.732574	0.526792		Difference between row means
	0.77451	0.687126	0.839725	1.2049	0.531182	0.618789	1.39608	0.766594		Predicted (LS) mean of Basal	0.7935
	0.680255	0.804912	1.07972	0.783726	0.60881	0.413744	0.652513	0.527038		Predicted (LS) mean of Pyruvate	0.7018
	0.618398	0.593218	0.903112	0.978336	0.483153	0.431729	1.28649	0.969318		Difference between predicted means	0.09161
	0.956524	0.670544	0.694867	0.969035	0.476015	0.427405	1.17541	0.841517		SE of difference	0.01849
	0.567548	0.688118	0.71926	1.15564	0.552948	0.461935	0.882314	0.552454		95% CI of difference	0.05526 to 0.1280
	0.514219	0.659841	0.848784	0.944965	0.659069	0.423247	0.854725	1.01672
	0.50874	0.650339	0.846867	1.157	0.560865	0.495334	0.64781	0.913458		Data summary
	0.483037	0.784397	1.02044	1.01534	0.64646	0.425802	0.794796	0.761751		Number of columns (Column Factor)	4
	0.643921	0.736199	0.757832	0.766021	0.651734	0.427239	0.961591	0.772264		Number of rows (Row Factor)	2
	0.661334	0.785562	0.807492	1.18022	0.618823	0.524214	0.707709	0.713573		Number of values	423
	0.823995	0.755722	0.796128	0.999028	0.660067	0.628999	0.706965	0.832769
	0.813052	0.739462	0.871637	1.33421	0.670582	0.476387	0.782674	0.623258		Compare cell means regardless of rows and columns
	1.02278	0.778793	0.852787	0.660461	0.640946	0.529349	1.38379	1.0592
	0.573908	0.842546	1.11934	1.2337	0.591087	0.493852	0.630839	1.01469		Number of families	1
	0.58308	0.765015	0.690077	0.580837	0.497616	0.40552	0.645683	0.831572		Number of comparisons per family	28
	0.717981	0.898393	1.06565	0.554915	0.5413	0.414564	0.727338	0.863357		Alpha	0.05
	0.558985	0.838767	1.1066	0.680806	0.610239	0.41706	0.685802	0.841536
	0.879896	0.760949	0.692199	0.909052	0.584169	0.440974	0.791399	0.586079		Sidak's multiple comparisons test	Predicted (LS) mean diff.	95.00% CI of diff.	Significant?	Summary	Adjusted P Value
	0.627892	0.731556	1.11504	0.60989	0.617151		0.641399	1.05341
	0.483476	0.818044	1.03251	0.630528	0.623588		0.662463	0.927935		Basal:Ctrl 1 vs. Basal:Ctrl 2	-0.04522	-0.1630 to 0.07252	No	ns	0.9993
	0.506749	0.662768	0.949028	0.909712	0.649221		0.730241	1.26668		Basal:Ctrl 1 vs. Basal:Pat 1	-0.1513	-0.2553 to -0.04725	Yes	***	0.0002
	0.892449	0.789401	0.687244	0.71362	0.554356		0.623996	0.998279		Basal:Ctrl 1 vs. Basal:Pat 2	-0.2233	-0.3417 to -0.1049	Yes	****	<0.0001
	0.742905	0.819706	0.736893	0.649115	0.660927		0.687073	1.36589		Basal:Ctrl 1 vs. Pyruvate:Ctrl 1	0.1123	-0.008972 to 0.2335	No	ns	0.103
	0.744041	0.663717	0.476554	0.888807	0.44958		1.4475	0.848966		Basal:Ctrl 1 vs. Pyruvate:Ctrl 2	0.2337	0.1040 to 0.3635	Yes	****	<0.0001
	0.618405	0.708719	1.17215	1.10946	0.439507		0.947499	0.77397		Basal:Ctrl 1 vs. Pyruvate:Pat 1	-0.1883	-0.2946 to -0.08193	Yes	****	<0.0001
	0.719865	0.749327	0.781466	0.980233	0.467802		0.594354	0.848616		Basal:Ctrl 1 vs. Pyruvate:Pat 2	-0.2111	-0.3270 to -0.09516	Yes	****	<0.0001
	0.558343	0.718529	0.460455	0.668038	0.444836		1.6876	1.11896		Basal:Ctrl 2 vs. Basal:Pat 1	-0.1061	-0.2108 to -0.001330	Yes	*	0.0439
	0.731618	0.679249	0.653405	1.02469			0.697112	0.913106		Basal:Ctrl 2 vs. Basal:Pat 2	-0.1781	-0.2971 to -0.05911	Yes	***	0.0001
	0.895674	0.676485	0.711881	1.14978			1.04864	1.63107		Basal:Ctrl 2 vs. Pyruvate:Ctrl 1	0.1575	0.03565 to 0.2793	Yes	**	0.0017
	0.848502	0.683684	0.702036	1.13219			0.774828	1.04464		Basal:Ctrl 2 vs. Pyruvate:Ctrl 2	0.2789	0.1486 to 0.4092	Yes	****	<0.0001
	0.714598	0.809326	0.452266	0.93241			0.653728	0.755406		Basal:Ctrl 2 vs. Pyruvate:Pat 1	-0.143	-0.2501 to -0.03602	Yes	***	0.0009
	0.855208		1.00409				0.718462	0.881871		Basal:Ctrl 2 vs. Pyruvate:Pat 2	-0.1659	-0.2824 to -0.04930	Yes	***	0.0003
	0.845422		0.976866				1.11498	0.954247		Basal:Pat 1 vs. Basal:Pat 2	-0.07204	-0.1775 to 0.03343	No	ns	0.6063
			0.818003				0.582318	0.773253		Basal:Pat 1 vs. Pyruvate:Ctrl 1	0.2636	0.1549 to 0.3722	Yes	****	<0.0001
			0.669521				0.741865	0.965167		Basal:Pat 1 vs. Pyruvate:Ctrl 2	0.385	0.2669 to 0.5031	Yes	****	<0.0001
			0.751171				0.709802			Basal:Pat 1 vs. Pyruvate:Pat 1	-0.03697	-0.1287 to 0.05477	No	ns	0.9985
			0.575187				1.16512			Basal:Pat 1 vs. Pyruvate:Pat 2	-0.0598	-0.1625 to 0.04292	No	ns	0.863
			0.626826				0.695603			Basal:Pat 2 vs. Pyruvate:Ctrl 1	0.3356	0.2131 to 0.4580	Yes	****	<0.0001
			0.732644				0.618437			Basal:Pat 2 vs. Pyruvate:Ctrl 2	0.457	0.3261 to 0.5879	Yes	****	<0.0001
			0.705658				0.727088			Basal:Pat 2 vs. Pyruvate:Pat 1	0.03507	-0.07266 to 0.1428	No	ns	>0.9999
			0.564457				0.718834			Basal:Pat 2 vs. Pyruvate:Pat 2	0.01223	-0.1050 to 0.1295	No	ns	>0.9999
			0.653264				1.24647			Pyruvate:Ctrl 1 vs. Pyruvate:Ctrl 2	0.1214	-0.01203 to 0.2549	No	ns	0.1194
			0.584878				1.43328			Pyruvate:Ctrl 1 vs. Pyruvate:Pat 1	-0.3005	-0.4114 to -0.1897	Yes	****	<0.0001
			0.910672				0.985935			Pyruvate:Ctrl 1 vs. Pyruvate:Pat 2	-0.3234	-0.4435 to -0.2033	Yes	****	<0.0001
			0.713163				0.735136			Pyruvate:Ctrl 2 vs. Pyruvate:Pat 1	-0.422	-0.5421 to -0.3019	Yes	****	<0.0001
			0.667221				1.32403			Pyruvate:Ctrl 2 vs. Pyruvate:Pat 2	-0.4448	-0.5735 to -0.3161	Yes	****	<0.0001
			1.12058				1.08439			Pyruvate:Pat 1 vs. Pyruvate:Pat 2	-0.02284	-0.1279 to 0.08220	No	ns	>0.9999
			1.15293				1.14262
			0.965351				1.11529
			0.844352				1.23442			Test details	Predicted (LS) mean 1	Predicted (LS) mean 2	Predicted (LS) mean diff.	SE of diff.	N1	N2	t	DF
			0.830875				0.803148
			0.831904				1.15637			Basal:Ctrl 1 vs. Basal:Ctrl 2	0.6885	0.7337	-0.04522	0.03754	48	47	1.205	415
			0.990911				0.697605			Basal:Ctrl 1 vs. Basal:Pat 1	0.6885	0.8398	-0.1513	0.03317	48	83	4.561	415
			0.832029				0.75577			Basal:Ctrl 1 vs. Basal:Pat 2	0.6885	0.9118	-0.2233	0.03774	48	46	5.917	415
			0.851702				0.587116			Basal:Ctrl 1 vs. Pyruvate:Ctrl 1	0.6885	0.5762	0.1123	0.03865	48	42	2.905	415
			1.09501				0.614368			Basal:Ctrl 1 vs. Pyruvate:Ctrl 2	0.6885	0.4548	0.2337	0.04136	48	33	5.65	415
			0.905404				0.732805			Basal:Ctrl 1 vs. Pyruvate:Pat 1	0.6885	0.8768	-0.1883	0.0339	48	74	5.553	415
			0.930536				1.0422			Basal:Ctrl 1 vs. Pyruvate:Pat 2	0.6885	0.8996	-0.2111	0.03696	48	50	5.711	415
			0.965107				0.704914			Basal:Ctrl 2 vs. Basal:Pat 1	0.7337	0.8398	-0.1061	0.03339	47	83	3.177	415
			1.06421				1.06421			Basal:Ctrl 2 vs. Basal:Pat 2	0.7337	0.9118	-0.1781	0.03794	47	46	4.695	415
			0.919016				0.919016			Basal:Ctrl 2 vs. Pyruvate:Ctrl 1	0.7337	0.5762	0.1575	0.03884	47	42	4.055	415
			1.125				1.125			Basal:Ctrl 2 vs. Pyruvate:Ctrl 2	0.7337	0.4548	0.2789	0.04154	47	33	6.714	415
			1.07434				1.07434			Basal:Ctrl 2 vs. Pyruvate:Pat 1	0.7337	0.8768	-0.143	0.03412	47	74	4.192	415
			0.784604				0.784604			Basal:Ctrl 2 vs. Pyruvate:Pat 2	0.7337	0.8996	-0.1659	0.03716	47	50	4.463	415
			0.855721				0.855721			Basal:Pat 1 vs. Basal:Pat 2	0.8398	0.9118	-0.07204	0.03362	83	46	2.142	415
			0.799633				0.799633			Basal:Pat 1 vs. Pyruvate:Ctrl 1	0.8398	0.5762	0.2636	0.03464	83	42	7.609	415
			0.66748				0.66748			Basal:Pat 1 vs. Pyruvate:Ctrl 2	0.8398	0.4548	0.385	0.03764	83	33	10.23	415
			0.946126				0.946126			Basal:Pat 1 vs. Pyruvate:Pat 1	0.8398	0.8768	-0.03697	0.02925	83	74	1.264	415
										Basal:Pat 1 vs. Pyruvate:Pat 2	0.8398	0.8996	-0.0598	0.03275	83	50	1.826	415
										Basal:Pat 2 vs. Pyruvate:Ctrl 1	0.9118	0.5762	0.3356	0.03904	46	42	8.596	415
										Basal:Pat 2 vs. Pyruvate:Ctrl 2	0.9118	0.4548	0.457	0.04173	46	33	10.95	415
										Basal:Pat 2 vs. Pyruvate:Pat 1	0.9118	0.8768	0.03507	0.03434	46	74	1.021	415
										Basal:Pat 2 vs. Pyruvate:Pat 2	0.9118	0.8996	0.01223	0.03737	46	50	0.3274	415
										Pyruvate:Ctrl 1 vs. Pyruvate:Ctrl 2	0.5762	0.4548	0.1214	0.04255	42	33	2.854	415
										Pyruvate:Ctrl 1 vs. Pyruvate:Pat 1	0.5762	0.8768	-0.3005	0.03534	42	74	8.504	415
										Pyruvate:Ctrl 1 vs. Pyruvate:Pat 2	0.5762	0.8996	-0.3234	0.03829	42	50	8.446	415
										Pyruvate:Ctrl 2 vs. Pyruvate:Pat 1	0.4548	0.8768	-0.422	0.03829	33	74	11.02	415
										Pyruvate:Ctrl 2 vs. Pyruvate:Pat 2	0.4548	0.8996	-0.4448	0.04103	33	50	10.84	415
										Pyruvate:Pat 1 vs. Pyruvate:Pat 2	0.8768	0.8996	-0.02284	0.03349	74	50	0.6819	415

## Sheet: 2f
	Ctrl 1	Ctrl 2	Pat 1	Pat 2
ΔLactate/ΔGlucose	1.12018	0.95519	2.05585	1.93358
	1.09351	1.07255	3.07417	1.78608
	1.10877	1.07346	2.20505	1.86659

## Sheet: 3a
Sample	Lable	Pyruvate	Lactate	Alanine	Valine	Urea	Leucine	Isoleucine	Proline	Glycine	Succinate	Fumarate	Serine	Threonine	Erythrose	Malate	Nicotinamide	Aspartate	Methionine	GABA	Cystine	2-oxoglutarate	2-Hydroxyglutarate	Glutamine	Phenylalanine	DHAP	Ribose	Glycerol 3-phosphate	2-Phosphoglycerate	3-Phosphoglycerate	Citrate	Glucose	Pantothenic Acid	Fructose 6-phosphate	Glucose 6-phosphate
Ctrl1-1	Controls	2.11718	17.1203	0.731155	42.9582	0.00723687	22.1188	12.4138	16.5237	54.1608	0.169924	0.320127	12.3705	42.4891	1.31125	1.12775	2862.61	1.24527	13.134	0.260244	77.4819	0.345687	355.549	478.306	41.4067	14.8741	0.195908	18.0879	0.0678027	0.0586746	0.908362	8.05071	2.77385	0.0596643	0.00479247
Ctrl1-2	Controls	1.67234	12.4212	0.479612	28.4351	0.00826306	23.4483	14.6067	12.0686	34.1144	0.125265	0.227528	14.3077	30.1822	0.80946	0.821841	1692.84	0.903394	9.86525	0.197995	55.7526	0.264941	269.88	480.127	28.8806	11.6433	0.0991611	21.0548	0.0982633	0.0387088	0.666083	9.23884	1.98236	0.0562964	0.00361611
Ctrl1-3	Controls	1.51314	13.5105	0.658292	37.3661	0.00433415	23.9341	12.733	12.1602	41.8195	0.132637	0.289867	9.56344	37.4025	0.936815	1.06662	1755.12	1.03418	9.69536	0.242433	54.9086	0.328205	303.939	597.198	37.7591	14.76	0.277058	18.4325	0.0707958	0.0596033	0.713398	7.60852	2.22296	0.065893	0.00344166
Ctrl2-1	Controls	2.08766	21.3883	0.907738	68.4974	0.00619094	22.7087	12.947	11.9331	46.7079	0.200273	0.242332	3.20256	36.1595	0.859083	0.694297	1111.27	1.01503	6.47025	0.131631	6.01046	0.20303	86.7345	283.696	12.2827	2.69453	0.126648	12.6227	0.0725197	0.0302224	0.635887	8.70095	1.69505	0.0217552	0.0109587
Ctrl2-2	Controls	2.34586	19.4441	0.802774	69.6285	0.00546246	23.9803	10.0207	10.7444	43.7046	0.210101	0.331194	2.76582	39.3923	1.16037	0.558725	1570.23	0.85852	11.0776	0.146759	10.5166	0.16674	91.5967	310.573	12.0335	2.59694	0.148951	14.9758	0.0653968	0.0523564	0.63287	8.0977	1.73473	0.0149878	0.0128486
Ctrl2-3	Controls	1.395	14.7199	0.809986	78.6328	0.00597974	26.7723	11.6362	10.9131	40.5549	0.106512	0.223462	6.24168	33.5662	1.00558	0.735669	2287.84	0.56665	9.79648	0.169715	11.4159	0.199049	117.676	478.306	14.9653	2.8062	0.190093	15.0142	0.0454148	0.0430255	0.706238	7.63067	1.81867	0.0193949	0.0134985
Pat1-1	Patients	2.30107	20.4711	1.45913	49.8693	0.0101707	20.3505	19.0717	11.6502	56.1202	0.0865299	0.24558	25.9545	55.5257	0.983967	0.761757	1844.29	0.966132	9.72609	0.493055	49.6224	0.408611	177.178	605.576	26.0998	12.4775	0.335457	45.9509	0.0601715	0.0464993	0.9595	10.8233	2.01005	0.0566863	0.0269044
Pat1-2	Patients	1.80305	16.3435	1.48224	61.3598	0.00927262	24.9038	14.6139	11.0209	52.2254	0.110397	0.208729	19.2647	56.2331	0.768479	0.496803	1818.79	0.863871	10.2459	0.348636	17.488	0.234967	212.779	684.604	30.4946	14.7938	0.282721	50.4703	0.0636732	0.0463259	0.690715	11.0117	1.09371	0.0405235	0.0254232
Pat1-3	Patients	2.48235	15.144	1.29776	58.9088	0.00912494	21.3666	14.6021	12.7739	48.5095	0.0929406	0.194164	20.1325	51.564	0.813132	0.415671	1308.25	1.2799	8.89137	0.330098	25.3343	0.234533	136.663	562.842	22.6509	17.5909	0.282047	43.7385	0.0586173	0.0301664	0.624774	13.3218	0.911734	0.0346494	0.0252858
Pat2-1	Patients	2.76741	20.6667	1.91443	23.1345	0.0112177	19.8033	14.0885	9.56626	37.1103	0.0617781	0.256278	19.2647	28.1245	0.605629	1.00659	2185.71	1.44395	9.62943	0.572557	49.291	0.374409	182.374	619.463	23.5252	11.5816	0.209671	51.2558	0.0709376	0.0629581	1.21934	10.8205	1.66899	0.0557246	0.0352251
Pat2-2	Patients	1.29122	11.0515	1.26672	25.8526	0.00823355	20.9026	15.7245	12.7149	34.8122	0.0601968	0.221034	20.666	30.4134	0.687911	0.787662	1760.34	2.20924	10.271	0.442084	46.9651	0.287494	225.882	537.183	25.8449	14.601	0.260228	45.0251	0.0703917	0.060503	0.976216	12.3752	1.21602	0.056692	0.0375235
Pat2-3	Patients	1.3745	12.0295	1.25088	32.2923	0.0118105	20.8411	20.372	13.6595	41.0396	0.0635788	0.212155	18.7989	37.0173	0.629956	0.752097	2062.02	2.3961	9.82704	0.416163	49.5265	0.259647	160.248	619.463	32.6965	11.3554	0.443566	51.2558	0.0495563	0.0377992	1.02851	13.5666	1.07499	0.0338563	0.0334722
	Glycerol 3-phosphate	GABA	Pantothenic Acid	Glucose 6-phosphate	Ser	Ala	Erythrose	Urea	Succinate	Fumarate	Malate	Ribose	Leu	Glucose
t.stat	-11.15	-8.5992	8.4451	-6.1587	-5.6981	-4.6606	4.0716	-3.2873	3.6479	3.7516	2.537	-2.4208	2.3409	-2.3329
p.value	9.6659e-06	1.9388e-05	5.7619e-05	0.00011993	0.00076179	0.0010208	0.0024899	0.0081887	0.0088146	0.012251	0.029806	0.039099	0.042388	0.047239
-LOG10(p)	5.0148	4.7125	4.2394	3.9211	3.1182	2.991	2.6038	2.0868	2.0548	1.9118	1.5257	1.4078	1.3728	1.3257
FDR	0.00033831	0.00033929	0.00067222	0.0010494	0.0053325	0.0059549	0.01245	0.034279	0.034279	0.042877	0.094839	0.11404	0.11412	0.1181

[truncated: 14 more sheets: 3b, 4a, 4c, 4e, 5b, 5d, 5e, 5g, 5h, 5i, 5k, 5l, 6b, 6d]
